# Supplementary material for: Overexpression of Hevea brasiliensis HbCDS2 Gene Enhances Cold Tolerance in Transgenic Arabidopsis
Source: Plants (Basel). 2025 Nov 25;14(23):3591. doi: 10.3390/plants14233591 (PMC12694346; doi:10.3390/plants14233591)
Supplement: Supplementary file 1 [file plants-14-03591-s001.zip]

Archive with 4 entries (4 files):
- supplementary Figure S1.pdf
- supplementary Figure S2.pdf
- supplementary Figure S3.pdf
- supplementary Table S1.pdf
